# Supplementary material for: DNA methylation patterns vary in boar sperm cells with different levels of DNA fragmentation
Source: BMC Genomics. 2019 Nov 27;20:897. doi: 10.1186/s12864-019-6307-8 (PMC6880426; doi:10.1186/s12864-019-6307-8)
Supplement: Supplementary file 3 — Additional file 3. List of closest TSS to filtered DMCs and pathway analysis results in Medium-High (MH) group. [file 12864_2019_6307_MOESM3_ESM.xlsx]

## Sheet: Low - Medium (TSS annotation)
hyper methylated Cs annotation with TSS							hypo methylated Cs annotation with TSS
target.row	dist.to.feature	feature.name	feature.strand				target.row	dist.to.feature	feature.name	feature.strand
72	-2336720	NM_001243893	-				23	-9565367	NM_001097489	+
71	-1804038	NM_001243407	-				198	-2223645	NM_001170517	+
49	-680678	NM_001244380	+				76	-1596547	NM_001129958	-
3	-497434	NM_214064	+				16	-1482869	NM_001244300	+
2	-448457	NM_001243363	-				6	-1226235	NM_001243896	+
1	-195245	NM_001244799	+				156	-1218890	NR_038602	-
65	-184375	NM_213844	+				19	-1132070	NR_128457	+
13	-170554	NM_001164010	-				182	-1035653	NM_001078673	+
34	-146965	NM_001246318	-				197	-991636	NM_001244574	+
47	-123062	NM_214411	-				58	-891792	NM_001025228	-
25	-109014	NR_128492	-				89	-826769	NM_001252206	-
64	-88679	NM_001145386	-				83	-816439	NM_001244439	+
16	-88478	NM_001128476	+				14	-554406	NM_214064	+
52	-72011	NM_001285976	-				10	-538909	NM_001201431	-
11	-70853	NM_001244454	-				164	-514455	NR_038583	+
59	-57982	NM_001113443	-				123	-425552	NR_130444	+
26	-52891	NM_001244158	+				163	-406693	NR_038604	+
31	-23872	NR_128528	-				172	-399106	NM_213978	-
70	-21214	NR_128423	-				77	-356971	NM_214443	-
19	-16769	NM_001110058	-				148	-341359	NM_001243422	+
41	-9072	NR_128425	-				193	-287578	NM_001315716	+
37	9975	NM_001123079	+				25	-279405	NM_001243545	-
7	17884	NM_214148	-				144	-256701	NM_001044526	-
68	24388	NM_001112681	-				160	-256684	NM_001113446	-
69	32756	NM_001031794	+				188	-254190	NM_001244637	+
9	40868	NM_001243585	-				174	-252217	NR_128470	+
14	46653	NM_214416	-				78	-233881	NM_214081	+
21	48692	NM_001177923	-				107	-221909	NM_001097416	+
63	70565	NM_001256528	+				41	-189196	NR_128516	+
28	117672	NM_001243210	-				4	-186785	NM_001244799	+
48	120423	NM_001163649	+				151	-175203	NM_001243382	-
66	128250	NM_001105290	-				17	-156926	NR_038595	+
67	176032	NM_001244207	+				157	-154415	NM_001136512	-
8	219537	NR_049182	+				183	-143180	NR_035373	-
5	248080	NM_001128473	+				112	-121150	NM_213785	+
75	272769	NM_001244996	+				33	-92112	NM_214339	-
43	406815	NM_001243796	-				105	-74085	NM_001038626	+
24	413703	NM_001243662	-				95	-52386	NM_213765	+
10	422099	NM_001244234	-				96	-45168	NM_001097418	+
54	431721	NR_128459	+				2	-43344	NM_001206388	-
18	571055	NM_001253352	+				75	-41979	NM_001244077	-
62	773912	NM_214199	+				9	-41572	NM_001077229	+
74	815030	NM_001252232	-				20	-39500	NM_001184752	-
							11	-37963	NM_001285970	-
							192	-36691	NM_214325	-
							64	-31418	NM_001001258	-
							139	-12786	NM_001184893	-
							13	-10026	NM_214203	-
							166	-4763	NM_001044596	-
							194	8808	NM_001244232	+
							69	16527	NM_213975	+
							29	20815	NM_001243409	-
							55	27558	NM_213908	-
							91	27665	NM_001243183	-
							47	28187	NM_001244423	+
							196	39603	NM_001136211	-
							21	51882	NM_001001264	+
							115	56492	NM_001256528	+
							143	64323	NM_001130734	-
							161	70479	NM_001244433	+
							34	73541	NM_001128436	+
							101	77545	NM_214185	-
							113	85537	NR_128444	+
							80	85843	NM_214404	+
							94	89902	NM_001185102	-
							127	99140	NM_213915	-
							108	102448	NM_001244626	+
							87	104202	NM_001243580	+
							170	109356	NM_213985	+
							8	196369	NM_001101816	-
							184	204898	NM_213965	-
							178	218414	NM_001246240	+
							27	220796	NM_001244234	-
							152	228393	NM_001097419	+
							118	228923	NM_001130974	-
							132	258447	NM_001244578	+
							168	265027	NM_001004033	-
							70	284645	NM_001244237	-
							129	337957	NM_214061	+
							1	382451	NM_001199363	+
							103	407001	NM_001243796	-
							200	423238	NM_001098585	-
							22	467215	NM_214063	+
							67	548048	NM_001110176	+
							189	590729	NM_001243588	-
							24	608393	NM_001166488	-
							97	655083	NM_214343	-
							26	659593	NM_001243334	+
							3	708336	NM_001031796	-
							146	717065	NM_001130732	-
							128	775309	NM_001253352	+
							90	874622	NM_001244316	-
							62	902367	NM_001113055	+
							74	943588	NM_001123176	-
							181	1056810	NM_001244266	-
							40	1102058	NM_001257275	-
							15	1727984	NM_001145386	-
							119	1837481	NM_214319	+

## Sheet: Low - High (TSS annotation)
hyper methylated Cs annotation with TSS							hypo methylated Cs annotation with TSS
target.row	dist.to.feature	feature.name	feature.strand				target.row	dist.to.feature	feature.name	feature.strand
3	-9560609	NM_001097489	+				2	-9563098	NM_001097489	+
85	-1804038	NM_001243407	-				585	-6173029	NR_035386	+
78	-1115711	NM_001244315	-				218	-2864040	NM_001243600	+
83	-729322	NR_038595	+				802	-2311213	NM_001097443	+
65	-699086	NM_214347	-				101	-1596686	NM_001129958	-
64	-680678	NM_001244380	+				19	-1482869	NM_001244300	+
75	-673808	NM_001243829	+				631	-1461119	NM_001008688	-
16	-621941	NM_214350	+				54	-1438171	NM_001078672	+
77	-513100	NM_001243367	-				641	-1420745	NM_001244386	-
1	-496411	NM_214064	+				506	-1371389	NM_001044596	-
13	-448457	NM_001243363	-				749	-1324955	NM_001190170	+
30	-425465	NM_001244672	-				197	-1302398	NR_038547	-
72	-393625	NM_001185159	-				494	-1269783	NM_001003926	-
37	-387759	NM_001128469	+				536	-1261149	NR_037203	-
79	-366000	NM_001267832	+				1	-1226235	NM_001243896	+
36	-291402	NM_001194973	-				681	-1226143	NM_001007519	-
5	-281894	NM_214278	+				227	-1218890	NR_038602	-
67	-184375	NM_213844	+				102	-1211010	NM_001172038	-
69	-184103	NM_001244799	+				215	-988101	NR_128457	+
81	-169652	NM_001113443	-				649	-911754	NM_001244521	-
43	-146965	NM_001246318	-				357	-871174	NR_035380	+
60	-109025	NR_128492	-				136	-856507	NM_001113055	+
18	-104264	NM_001244490	+				294	-853014	NM_001244380	+
9	-86303	NM_214138	+				56	-845813	NM_214007	+
2	-72500	NM_001286590	+				354	-823096	NM_001144123	-
44	-52495	NM_001285970	-				230	-800343	NM_001112684	-
80	-21214	NR_128423	-				109	-771672	NM_001243823	-
61	-16769	NM_001110058	-				407	-769405	NM_001112696	-
38	-10081	NR_049172	+				512	-720559	NM_001243422	+
22	-5777	NM_001243918	-				783	-673423	NM_001080206	-
62	-270	NM_001243643	+				28	-651176	NM_213796	+
7	8848	NM_001144120	+				517	-549619	NM_001244573	-
49	15779	NM_001159313	+				179	-538909	NM_001201431	-
32	20752	NM_001159309	-				753	-529806	NM_001246269	+
89	22822	NM_001243915	-				17	-512608	NM_214103	-
47	29999	NM_001097446	-				699	-501534	NM_001287846	+
93	32756	NM_001031794	+				15	-499857	NM_214064	+
19	44998	NM_001243674	+				167	-487276	NM_001134965	-
59	46653	NM_214416	-				387	-483562	NM_213885	+
68	47310	NM_001160080	+				478	-483510	NM_001195781	+
53	48045	NM_001190279	+				23	-475018	NM_001244574	+
31	48669	NM_001177923	-				628	-471008	NM_001285971	-
41	59272	NM_001244296	+				695	-470879	NM_214278	+
70	70505	NM_001243821	-				425	-460424	NM_001243387	+
51	82392	NM_001348784	-				168	-432549	NM_001128469	+
88	99872	NM_001244862	-				799	-430469	NM_001244317	-
6	123112	NM_001185102	-				777	-425552	NR_130444	+
12	125384	NM_001114281	+				177	-404676	NM_214424	+
95	161004	NM_001130732	-				449	-379868	NM_001243524	+
94	176032	NM_001244207	+				568	-368342	NM_001113062	+
66	183720	NM_001123217	-				133	-319687	NM_001195367	+
55	187741	NM_001144116	+				26	-315836	NM_001244626	+
76	192558	NM_001104956	-				301	-278191	NM_001113436	-
21	195043	NM_001145022	-				667	-275992	NM_001246266	+
45	207498	NM_001171752	-				3	-269404	NM_001256148	-
17	213761	NM_001244213	+				448	-268592	NM_001206404	+
91	237479	NM_001123201	+				233	-258517	NM_001243522	-
40	256016	NM_213908	-				471	-256677	NM_001113446	-
86	272769	NM_001244996	+				736	-252565	NM_001244456	-
4	316657	NM_001256594	+				9	-251401	NM_001195359	+
48	320334	NM_001243499	+				421	-245171	NM_001244253	-
24	321650	NM_001244234	-				50	-240465	NM_001145218	-
63	361807	NM_001243402	+				163	-231670	NM_001244616	-
34	408657	NM_001258436	+				531	-230752	NM_001244932	-
15	431721	NR_128459	+				796	-221909	NM_001097416	+
39	509150	NM_001113055	+				351	-217457	NM_001285973	+
46	536033	NM_001162887	-				153	-206878	NM_213955	+
84	1065590	NM_001162885	-				20	-205979	NM_001164005	+
87	1375299	NM_001110171	-				135	-199776	NM_001104953	-
71	2542060	NM_001244830	+				479	-199595	NM_214146	+
							29	-186481	NM_001244799	+
							60	-177181	NM_001206388	-
							405	-175203	NM_001243382	-
							277	-171898	NM_001244934	+
							441	-166105	NM_001146300	+
							493	-159974	NM_001244258	-
							353	-159262	NM_001173519	-
							791	-159057	NM_001204775	+
							706	-158234	NM_001243717	+
							292	-157211	NR_038595	+
							334	-148515	NM_001315800	-
							127	-148124	NM_001258352	+
							79	-146088	NM_001031777	-
							308	-143424	NM_001048070	-
							202	-143180	NR_035373	-
							262	-142605	NM_001123152	-
							276	-142301	NR_038564	-
							305	-135893	NM_001099930	+
							114	-131320	NM_001137628	+
							720	-130685	NM_001001627	-
							208	-129521	NM_001244859	-
							486	-127390	NM_213882	+
							538	-123049	NR_128479	+
							21	-121181	NM_001143690	-
							252	-119038	NM_001244864	+
							148	-117662	NM_214157	+
							740	-114725	NM_214394	+
							457	-112607	NM_001243870	-
							160	-109303	NM_001243819	-
							790	-106654	NM_001243810	-
							675	-106105	NM_001244108	+
							682	-93739	NM_001184893	-
							810	-92145	NM_214339	-
							488	-82613	NM_001243632	+
							608	-80650	NR_128458	-
							41	-76066	NM_001044534	-
							242	-74085	NM_001038626	+
							316	-73639	NM_001097507	-
							185	-61647	NM_001244772	+
							205	-59415	NM_001044591	+
							652	-58644	NM_001105309	-
							345	-56431	NM_001244721	-
							712	-55720	NM_001143928	-
							450	-53572	NM_001348757	-
							49	-49186	NM_001097437	+
							314	-45203	NM_001097418	+
							401	-44566	NM_214272	+
							738	-43404	NM_001097490	-
							331	-43328	NM_001315599	-
							171	-41960	NM_001244077	-
							137	-40107	NM_214295	-
							91	-39495	NM_001184752	-
							150	-38267	NM_001190157	+
							25	-37963	NM_001285970	-
							69	-35791	NM_001244523	-
							327	-34333	NM_001044559	+
							546	-29939	NM_214365	+
							201	-25004	NR_128502	+
							255	-22790	NM_001256777	-
							104	-15527	NM_001243404	+
							372	-14273	NM_001201381	-
							193	-11744	NM_214090	+
							273	-11452	NR_035384	-
							497	-10071	NM_001244059	-
							40	-10026	NM_214203	-
							319	-9059	NM_001243608	+
							52	-7932	NM_001145222	+
							76	-7160	NM_001245003	-
							734	-5881	NM_213922	-
							670	-5045	NM_001315714	-
							355	-3831	NM_214108	-
							165	-3168	NM_001112688	+
							607	-1477	NM_001244280	+
							640	-1442	NM_001243379	-
							552	-943	NM_213956	-
							392	-775	NM_001123164	-
							284	-769	NM_001004038	-
							263	83	NM_214191	-
							605	977	NM_001099931	-
							96	1465	NM_001244997	+
							475	1617	NR_128554	+
							776	2859	NM_001201382	-
							105	3413	NM_214267	+
							329	3724	NM_001142838	-
							698	4101	NM_214127	+
							389	4265	NM_001025224	+
							264	4456	NM_001190186	+
							601	5047	NM_001204768	+
							619	5196	NR_049172	+
							693	7906	NM_001243543	+
							416	9997	NM_214156	+
							46	10289	NM_001243388	-
							669	10764	NM_214343	-
							288	11396	NM_001244668	+
							226	13120	NM_213937	+
							37	14646	NM_001012613	-
							551	15380	NR_049171	+
							632	16383	NM_001243652	-
							417	16526	NM_213975	+
							186	17071	NM_001044532	-
							44	20582	NM_001243409	-
							616	21229	NM_001243841	+
							697	23069	NM_001144122	+
							672	25174	NR_128485	-
							303	26455	NM_001194975	+
							678	26951	NR_038485	+
							65	27533	NM_213908	-
							464	30279	NR_038583	+
							593	31649	NM_001097473	+
							653	33774	NM_001246250	+
							315	35487	NM_001243216	-
							181	37179	NM_001170518	-
							807	38134	NR_128558	-
							627	39084	NM_001244430	+
							10	44977	NM_001044600	-
							30	45803	NM_001198921	+
							739	46716	NM_001244414	-
							77	49940	NR_128557	-
							465	51112	NM_001244341	-
							223	51317	NM_001162403	-
							143	51882	NM_001001264	+
							594	54571	NM_001244554	-
							141	55622	NM_001243922	+
							412	55715	NM_213890	-
							189	56488	NM_001256528	+
							523	56765	NM_001243641	-
							765	56817	NM_001129959	-
							302	59453	NR_128511	+
							172	61736	NM_001025217	-
							781	66219	NM_001244555	-
							94	70653	NM_001128433	+
							528	70757	NM_001143706	-
							78	73541	NM_001128436	+
							300	74360	NM_214028	+
							204	77604	NM_214185	-
							694	77783	NM_001243449	+
							75	78588	NM_001204374	+
							291	82285	NM_001097441	+
							222	85843	NM_214404	+
							795	86596	NR_128444	+
							724	88800	NM_001244833	+
							183	88986	NM_001143700	+
							152	96999	NM_001244388	+
							224	99140	NM_213915	-
							47	99822	NM_001243601	-
							680	100070	NM_001244357	-
							219	100139	NM_001243649	-
							423	101108	NM_001243639	+
							362	103578	NM_214186	-
							732	109464	NM_214046	-
							557	110349	NM_001174057	-
							564	111440	NM_001278773	-
							544	111644	NM_001112686	-
							212	113014	NM_001244105	-
							18	113739	NM_001244804	-
							190	115481	NM_001134346	-
							199	115671	NM_001244543	+
							8	119813	NM_001113443	-
							818	120422	NM_001163649	+
							343	121769	NM_001123213	+
							192	123456	NR_128500	-
							590	126558	NM_001253821	+
							532	128829	NM_001258435	-
							511	133533	NR_128559	-
							442	136024	NM_214138	+
							231	136976	NM_001123107	+
							128	139287	NM_001044538	-
							84	140976	NM_001190295	+
							579	142812	NM_214195	-
							42	144166	NM_001190296	+
							132	150971	NM_001001267	-
							296	153811	NM_001037965	-
							5	165514	NM_001185167	-
							93	166455	NM_213919	-
							611	174569	NR_045552	+
							451	175161	NM_001244793	+
							217	177031	NM_001177907	+
							245	177404	NM_001114281	+
							196	178533	NM_001244895	+
							11	185225	NM_001025228	-
							342	191235	NM_001267893	+
							7	196369	NM_001101816	-
							588	204898	NM_213965	-
							272	208386	NM_001206352	-
							68	221220	NM_213804	+
							72	233487	NM_001315574	-
							430	245541	NR_128527	-
							346	248345	NM_001244857	-
							16	248460	NM_001244207	+
							157	250762	NM_001142845	-
							280	254593	NM_001134353	+
							707	256375	NM_001190204	-
							438	261298	NM_001246240	+
							452	265092	NM_001004033	-
							646	267460	NM_001195775	-
							597	270170	NM_214299	-
							495	272199	NM_214427	+
							620	273341	NM_214452	-
							367	282298	NM_001111256	-
							58	284645	NM_001244237	-
							644	285028	NM_001105295	-
							718	294534	NM_214423	+
							520	300268	NM_001244439	+
							340	307625	NM_214226	-
							716	310155	NM_001315712	-
							34	317025	NM_001244234	-
							433	319833	NM_001077229	+
							228	324645	NM_001278775	-
							436	326829	NM_001244822	+
							545	330127	NM_213825	+
							71	335443	NM_001253818	+
							62	338343	NM_214106	-
							639	339075	NM_001113441	+
							195	350356	NM_001195232	+
							4	355445	NM_001244149	+
							311	361538	NM_001244248	-
							299	362107	NM_214042	-
							363	385666	NM_001099928	+
							731	400052	NM_001177915	+
							140	401892	NR_128499	-
							67	406925	NM_001243796	-
							156	462180	NM_001195325	+
							477	463170	NM_001244454	-
							162	464496	NM_001252427	-
							99	465828	NM_214131	-
							45	467277	NM_214063	+
							364	495647	NM_001167652	+
							400	497982	NM_001190423	+
							6	504809	NR_128462	+
							297	515016	NM_001001538	-
							220	523843	NM_214024	-
							261	524502	NR_038538	-
							55	542857	NM_001267894	-
							543	591073	NM_001244165	+
							772	607506	NM_001159308	-
							696	615821	NM_001246318	-
							347	632900	NM_001123186	-
							415	651621	NM_001190209	-
							281	711284	NM_001253352	+
							119	717065	NM_001130732	-
							113	789121	NM_214337	-
							762	801782	NM_214240	+
							88	805499	NM_001243580	+
							43	825833	NM_001097419	+
							267	848861	NM_001110176	+
							36	862553	NM_001244669	-
							453	943588	NM_001123176	-
							206	945763	NR_035399	-
							805	945923	NM_214044	+
							399	1025997	NM_001267832	+
							624	1061938	NM_001160083	-
							767	1068512	NM_001190222	+
							312	1102058	NM_001257275	-
							617	1178378	NM_001098597	+
							129	1190294	NM_213792	-
							166	1242794	NM_001243631	-
							609	1247203	NM_001031796	-
							491	1284796	NM_001244266	-
							184	1364808	NM_001244337	-
							500	1915993	NM_001123219	-
							656	2137093	NM_001177920	-
							176	2389971	NM_001145386	-
							625	3950545	NM_001143929	+

## Sheet: Medium - High (TSS annotation)
hyper methylated Cs annotation with TSS							hypo methylated Cs annotation with TSS
target.row	dist.to.feature	feature.name	feature.strand				target.row	dist.to.feature	feature.name	feature.strand
1	-5328	NM_001256593	+				1	-2336605	NM_001243893	-
2	104289	NM_001243580	+				2	323554	NM_001244373	+
3	-487375	NM_214064	+				3	398718	NM_001105295	-
4	-699086	NM_214347	-				4	1364808	NM_001244337	-
5	229208	NM_001164020	+				5	272769	NM_001244996	+
6	-52386	NM_213765	+				6	-7932	NM_001145222	+
7	-80841	NM_001190160	-				7	-194237	NM_214148	-
8	422122	NM_001244234	-				8	-6852042	NM_001097489	+
9	-47480	NM_001244542	-				9	-194221	NM_214148	-
10	-177207	NM_001206388	-				10	185225	NM_001025228	-
11	125231	NR_128444	+				11	422072	NM_001244234	-
12	-538915	NM_001201431	-				12	355445	NM_001244149	+
13	592960	NM_001001644	-				13	24388	NM_001112681	-
14	16758308	NM_001145386	-				14	1189330	NM_001031796	-
15	299609	NM_001171752	-				15	-982345	NM_214452	-
16	109069	NM_001144116	+				16	-3193158	NM_001244300	+
17	-45577	NM_001145386	-				17	120467	NM_001163649	+
18	125218	NR_128444	+				18	-479416	NM_214064	+
19	-177181	NM_001206388	-				19	-473640	NM_214064	+
20	874610	NM_001244316	-				20	-159487	NM_001037152	-
21	-9163	NM_001287016	-				21	82285	NM_001097441	+
22	-816439	NM_001244439	+				22	216939	NR_128518	+
23	-356971	NM_214443	-				23	216949	NR_128518	+
24	-197547	NM_001134823	-				24	-473630	NM_214064	+
25	977961	NM_001171752	-				25	1364809	NM_001244337	-
26	125200	NR_128444	+				26	-315836	NM_001244626	+
27	-323398	NM_214355	+				27	-1211010	NM_001172038	-
28	225381	NM_001244234	-				28	-469697	NM_214064	+
29	-498372	NM_214064	+				29	862554	NM_001244669	-
30	-4898724	NM_001252206	-				30	-1211004	NM_001172038	-
31	-991636	NM_001244574	+				31	-473641	NM_214064	+
32	497460	NM_001244234	-				32	100070	NM_001244357	-
33	-279405	NM_001243545	-				33	1278	NM_001110418	+
34	316653	NM_001256594	+				34	-229205	NM_001243483	-
35	209517	NM_001190159	-				35	2859	NM_001201382	-
36	-498066	NM_214064	+				36	422077	NM_001244234	-
37	261569	NM_001184752	-				37	-472521	NM_214064	+
38	593	NM_001194980	+				38	-1226235	NM_001243896	+
39	-41572	NM_001077229	+				39	58556	NM_001243449	+
40	-1097722	NM_001097489	+				40	-3193188	NM_001244300	+
41	-366000	NM_001267832	+				41	-3193183	NM_001244300	+
42	-497429	NM_214064	+				42	77559	NM_214185	-
43	-4898773	NM_001252206	-				43	126382	NM_001253821	+
44	608352	NM_001166488	-				44	-748675	NM_001113055	+
45	20752	NM_001159309	-				45	117680	NM_001243210	-
46	608373	NM_001166488	-				46	24169	NM_001302463	+
47	104296	NM_001243580	+				47	-466264	NM_214064	+
48	536033	NM_001162887	-				48	687988	NM_001123042	-
49	-673808	NM_001243829	+				49	716965	NM_001130732	-
50	407106	NM_001099931	-				50	1095298	NM_001244565	+
51	-281894	NM_214278	+				51	120423	NM_001163649	+
52	-366001	NM_001267832	+				52	-484416	NM_214064	+
53	608392	NM_001166488	-				53	-57735	NM_001243621	-
54	-273777	NM_001008481	-				54	10415	NM_001243216	-
55	-207439	NM_001097437	+				55	-82095	NM_001097484	+
56	3478635	NM_001243580	+				56	99822	NM_001243601	-
57	-9492170	NM_001097489	+				57	-25004	NR_128502	+
58	-183221	NM_001244799	+				58	-473579	NM_214064	+
59	226856	NM_001244234	-				59	-133651	NM_001001631	+
60	-513100	NM_001243367	-				60	-29482	NM_001167635	-
61	708336	NM_001031796	-				61	245541	NR_128527	-
							62	-3144820	NM_001244300	+
							63	162713	NM_214079	+
							64	-7160	NM_001245003	-
							65	905408	NM_001244454	-
							66	-88679	NM_001145386	-
							67	219537	NR_049182	+
							68	-471008	NM_001285971	-
							69	-74105	NM_001038626	+
							70	37179	NM_001170518	-
							71	-471588	NM_214064	+
							72	520237	NM_001244234	-
							73	14470	NM_001201431	-
							74	-59396	NM_213977	+
							75	-1210992	NM_001172038	-
							76	126395	NM_001253821	+
							77	-3144835	NM_001244300	+
							78	82391	NM_001348784	-
							79	-466664	NM_214064	+
							80	-1371418	NM_001044596	-
							81	-466646	NM_214064	+
							82	-354355	NM_001308826	-
							83	716983	NM_001130732	-
							84	216705	NM_001244234	-
							85	-748707	NM_001113055	+
							86	-1210984	NM_001172038	-
							87	317027	NM_001244234	-
							88	-482072	NM_214064	+
							89	-474250	NM_214064	+
							90	109884	NM_001177928	-
							91	-471036	NM_001285971	-
							92	2849	NM_001201382	-
							93	44878	NM_213884	+
							94	-477629	NM_214064	+
							95	82362	NM_001348784	-
							96	9886	NM_001123079	+
							97	190120	NM_001271715	+
							98	-483078	NM_214064	+
							99	-1447383	NM_001206388	-
							100	-472484	NM_214064	+
							101	1095253	NM_001244565	+
							102	-473625	NM_214064	+
							103	825814	NM_001097419	+
							104	-24979	NR_128502	+
							105	-686	NM_001195371	-
							106	-99764	NR_128487	-
							107	-179592	NM_001243860	-
							108	9975	NM_001123079	+
							109	-182691	NM_001244448	+
							110	-472533	NM_214064	+
							111	-9072	NR_128425	-
							112	511434	NM_001244234	-
							113	-484008	NM_214064	+
							114	-471584	NM_214064	+
							115	-479450	NM_214064	+
							116	-57772	NM_001243621	-
							117	-473629	NM_214064	+
							118	-681977	NM_001243591	-
							119	23578	NM_001044597	-
							120	10414	NM_001243216	-
							121	-11744	NM_214090	+
							122	-183200	NM_001244799	+
							123	-331387	NM_001031797	-
							124	-261129	NM_001114284	-
							125	-159084	NM_001173519	-
							126	467260	NM_214063	+
							127	117672	NM_001243210	-
							128	-988101	NR_128457	+
							129	99757	NM_001243601	-
							130	-186465	NM_001244799	+
							131	-91577	NM_001128481	+
							132	-230753	NM_001244932	-
							133	-469870	NM_214064	+
							134	-17017	NM_214365	+
							135	-473583	NM_214064	+
							136	953731	NM_213825	+
							137	5289	NM_001195367	+
							138	-469115	NM_214064	+
							139	-481423	NM_214064	+
							140	111644	NM_001112686	-
							141	-469357	NM_214064	+
							142	-57774	NM_001243621	-
							143	-956947	NM_001025228	-
							144	-240465	NM_001145218	-
							145	-173342	NM_001044591	+
							146	132843	NM_001037965	-
							147	-186481	NM_001244799	+
							148	1189355	NM_001031796	-

## Sheet:  Pathway analysis Medium - High
Pathway analysis for DMCs (Hyper)
Category	Term	Count	%	PValue	Genes	List Total	Pop Hits	Pop Total	Fold Enrichment	Bonferroni	Benjamini	FDR
UP_KEYWORDS	Methylation	3	6.97674	0.0138246	NM_001001644, NM_001008481, NM_214355	36	80	15615	16.2656	0.632971	0.632971	13.4892
GOTERM_CC_DIRECT	GO:0016592~mediator complex	2	4.65116	0.076803	NM_001001644, NM_001190160	34	31	12833	24.351	0.955692	0.646143	51.6508
UP_KEYWORDS	Lipid-binding	2	4.65116	0.0735314	NM_001008481, NM_001099931	36	34	15615	25.5147	0.995909	0.747098	54.8406
UP_KEYWORDS	Microsome	2	4.65116	0.0567175	NM_214064, NM_214355	36	26	15615	33.3654	0.985065	0.753735	45.5432
GOTERM_CC_DIRECT	GO:0005681~spliceosomal complex	2	4.65116	0.0744173	NM_001077229, NM_001243829	34	30	12833	25.1627	0.951	0.778641	50.5026
UP_KEYWORDS	Acetylation	4	9.30233	0.0481139	NM_001077229, NM_214064, NM_001008481, NM_001099931	36	366	15615	4.74044	0.971284	0.830543	40.1456
GOTERM_CC_DIRECT	GO:0031090~organelle membrane	2	4.65116	0.0526751	NM_214064, NM_214355	34	21	12833	35.9468	0.878812	0.878812	38.866
GOTERM_MF_DIRECT	GO:0005496~steroid binding	2	4.65116	0.0503914	NM_001008481, NM_001166488	31	19	11048	37.5144	0.955055	0.955055	40.4393
GOTERM_BP_DIRECT	GO:0007224~smoothened signaling pathway	2	4.65116	0.0956855	NM_001256593, NM_001287016	31	38	11368	19.3005	1	0.993454	69.9127
GOTERM_BP_DIRECT	GO:0008285~negative regulation of cell proliferation	3	6.97674	0.0706447	NM_001162887, NM_001243545, NM_214278	31	166	11368	6.62728	0.999983	0.995892	58.3094
GOTERM_BP_DIRECT	GO:0000381~regulation of alternative mRNA splicing, via spliceosome	2	4.65116	0.0689373	NM_001077229, NM_001243829	31	27	11368	27.1637	0.999978	0.999978	57.3855
Pathway analysis for DMCs (Hypo)
Category	Term	Count	%	PValue	Genes	List Total	Pop Hits	Pop Total	Fold Enrichment	Bonferroni	Benjamini	FDR
UP_KEYWORDS	Cytoplasm	8	9.30233	0.00745337	NM_214063, NM_001123079, NM_001037965, NM_001097419, NM_001037152, NM_001243483, NM_213977, NM_001114284	70	514	15615	3.47193	0.564135	0.339799	8.11813
UP_KEYWORDS	Secreted	8	9.30233	0.0130591	NM_214063, NM_001145386, NM_001206388, NM_001172038, NM_001044591, NM_214148, NM_213825, NM_001243483	70	573	15615	3.11444	0.767556	0.385145	13.8228
UP_KEYWORDS	Apoptosis	3	3.48837	0.0175738	NM_001123079, NM_001031797, NM_001037152	70	46	15615	14.5481	0.86027	0.388604	18.1804
UP_KEYWORDS	Innate immunity	3	3.48837	0.0245825	NM_214063, NM_001031797, NM_001037152	70	55	15615	12.1675	0.936882	0.42452	24.5484
UP_KEYWORDS	Acetylation	7	8.13953	0.00551375	NM_213884, NM_214063, NM_001195371, NM_214064, NM_001037152, NM_001025228, NM_001114284	70	366	15615	4.26639	0.458666	0.458666	6.06549
UP_KEYWORDS	Biological rhythms	2	2.32558	0.0642989	NM_213884, NM_001037965	70	15	15615	29.7429	0.999375	0.55942	52.8636
UP_KEYWORDS	Protease	4	4.65116	0.0840224	NM_001123079, NM_001097419, NM_001044591, NM_214148	70	233	15615	3.82955	0.999941	0.587539	62.9621
UP_KEYWORDS	Immunity	3	3.48837	0.0636714	NM_214063, NM_001031797, NM_001037152	70	93	15615	7.19585	0.999326	0.598609	52.5047
UP_KEYWORDS	Calcium	4	4.65116	0.0968821	NM_001044591, NM_214148, NM_001112681, NM_214079	70	248	15615	3.59793	0.999988	0.610384	68.4387
UP_KEYWORDS	Phosphoprotein	7	8.13953	0.0579094	NM_213884, NM_214063, NM_001123079, NM_001243621, NM_001037965, NM_214079, NM_001025228	70	626	15615	2.49441	0.998669	0.611685	49.0899
UP_KEYWORDS	Isopeptide bond	3	3.48837	0.0824919	NM_213884, NM_001037152, NM_001025228	70	108	15615	6.19643	0.999929	0.615435	62.2556
UP_KEYWORDS	Disulfide bond	10	11.6279	0.0570136	NM_214063, NM_214090, NM_001130732, NM_001206388, NM_001172038, NM_001044591, NM_001243483, NM_214185, NM_214079, NM_001177928	70	1119	15615	1.99349	0.998521	0.66244	48.5394
GOTERM_MF_DIRECT	GO:0003677~DNA binding	6	6.97674	0.0791513	NM_214063, NM_001244300, NM_001244996, NM_214452, NM_001025228, NM_001128481	55	471	11048	2.55889	0.999917	0.847422	60.8505
GOTERM_CC_DIRECT	GO:0000790~nuclear chromatin	3	3.48837	0.0892857	NM_214063, NM_001243591, NM_001025228	61	107	12833	5.89842	0.999487	0.849516	63.0918
GOTERM_MF_DIRECT	GO:0046983~protein dimerization activity	2	2.32558	0.0663344	NM_001037965, NM_001025228	55	14	11048	28.6961	0.9996	0.858599	54.1861
GOTERM_MF_DIRECT	GO:0001158~enhancer sequence-specific DNA binding	2	2.32558	0.0663344	NM_214063, NM_001112686	55	14	11048	28.6961	0.9996	0.858599	54.1861
GOTERM_MF_DIRECT	GO:0016209~antioxidant activity	2	2.32558	0.0524937	NM_213977, NM_001244373	55	11	11048	36.5223	0.99786	0.871139	45.8402
GOTERM_CC_DIRECT	GO:0005789~endoplasmic reticulum membrane	4	4.65116	0.0784092	NM_214064, NM_001243210, NM_214365, NM_001244234	61	214	12833	3.93228	0.998659	0.889712	58.1137
GOTERM_CC_DIRECT	GO:0044233~ER-mitochondrion membrane contact site	2	2.32558	0.0322801	NM_001037152, NM_001243210	61	7	12833	60.1077	0.929899	0.929899	29.5096
GOTERM_MF_DIRECT	GO:0008301~DNA binding, bending	2	2.32558	0.0478355	NM_213884, NM_214063	55	10	11048	40.1745	0.996257	0.938824	42.7337
GOTERM_CC_DIRECT	GO:0000793~condensed chromosome	2	2.32558	0.0679181	NM_213884, NM_214063	61	15	12833	28.0503	0.996644	0.942072	52.7435
GOTERM_MF_DIRECT	GO:0003682~chromatin binding	5	5.81395	0.0267998	NM_213884, NM_001285971, NM_001243591, NM_001025228, NM_001128481	55	233	11048	4.31057	0.954809	0.954809	26.5777
GOTERM_BP_DIRECT	GO:0006265~DNA topological change	2	2.32558	0.0375681	NM_213884, NM_214063	63	7	11368	51.5556	0.999999	0.967208	40.8594
GOTERM_BP_DIRECT	GO:0006501~C-terminal protein lipidation	2	2.32558	0.0322875	NM_001123079, NM_001037152	63	6	11368	60.1481	0.999992	0.979871	36.2497
UP_SEQ_FEATURE	domain:Helix-loop-helix motif	2	2.32558	0.0774076	NM_001037965, NM_001025228	14	7	1139	23.2449	0.980703	0.980703	53.8134
GOTERM_BP_DIRECT	GO:0007601~visual perception	3	3.48837	0.0586413	NM_214090, NM_214079, NM_001244565	63	72	11368	7.51852	1	0.98663	56.3486
GOTERM_BP_DIRECT	GO:0033077~T cell differentiation in thymus	2	2.32558	0.098766	NM_001031797, NM_001128481	63	19	11368	18.9942	1	0.990348	75.9838
GOTERM_BP_DIRECT	GO:0040008~regulation of growth	2	2.32558	0.0269784	NM_001170518, NM_001112681	63	5	11368	72.1778	0.999942	0.992417	31.2812
GOTERM_BP_DIRECT	GO:0044804~nucleophagy	2	2.32558	0.0788047	NM_001123079, NM_001037152	63	15	11368	24.0593	1	0.992433	67.5652
GOTERM_BP_DIRECT	GO:0016573~histone acetylation	2	2.32558	0.0788047	NM_001285971, NM_001025228	63	15	11368	24.0593	1	0.992433	67.5652
GOTERM_BP_DIRECT	GO:0006915~apoptotic process	3	3.48837	0.0980878	NM_001123079, NM_001031797, NM_001037152	63	97	11368	5.58076	1	0.994831	75.7347
GOTERM_BP_DIRECT	GO:0010628~positive regulation of gene expression	4	4.65116	0.023664	NM_214063, NM_001285971, NM_001243621, NM_001037965	63	113	11368	6.38741	0.999806	0.999806	27.9999
INTERPRO	IPR003968:Potassium channel, voltage dependent, Kv	2	2.32558	0.098424	NM_001110418, NM_001044596	70	22	14696	19.0857	1	0.99999	73.3339
INTERPRO	IPR018503:Tetraspanin, conserved site	2	2.32558	0.0898859	NM_001243860, NM_001145218	70	20	14696	20.9943	1	1	69.9268
